# Supplementary material for: From Sanger to Oxford Nanopore MinION Technology: The Impact of Third-Generation Sequencing on Genetic Hematological Diagnosis
Source: Cancers (Basel). 2025 May 29;17(11):1811. doi: 10.3390/cancers17111811 (PMC12153771; doi:10.3390/cancers17111811)
Supplement: Supplementary file 1 [file cancers-17-01811-s001.zip]

Archive with 1 entries (1 files):
- cancers-3598191-supplementary.pdf
